# Supplementary material for: The upregulation of CLGN in hepatocellular carcinoma is potentially regulated by hsa-miR-194-3p and associated with patient progression
Source: Front Oncol. 2023 Jan 9;12:1081510. doi: 10.3389/fonc.2022.1081510 (PMC9869145; doi:10.3389/fonc.2022.1081510)
Supplement: Supplementary file 1 [file Table_1.xlsx]

## Sheet: Sheet 1
Supplementary 1. 248 MiRNAs potentially regulate CLGN expression in both miRWalk and TargetScan databases
genesymbol	miRNA	context_score_percentile	bindingp
CLGN	hsa-let-7a-5p	75	0.846154
CLGN	hsa-let-7c-3p	85	0.846154
CLGN	hsa-let-7e-5p	75	0.846154
CLGN	hsa-let-7i-5p	75	0.826923
CLGN	hsa-miR-103a-2-5p	99	0.871795
CLGN	hsa-miR-105-5p	81	0.846154
CLGN	hsa-miR-1179	79	0.846154
CLGN	hsa-miR-1227-3p	99	0.846154
CLGN	hsa-miR-1236-3p	86	0.846154
CLGN	hsa-miR-1238-3p	92	0.923077
CLGN	hsa-miR-124-5p	92	0.846154
CLGN	hsa-miR-1250-3p	46	0.846154
CLGN	hsa-miR-1255b-2-3p	88	0.923077
CLGN	hsa-miR-1257	97	0.846154
CLGN	hsa-miR-1265	94	0.923077
CLGN	hsa-miR-127-5p	93	0.826923
CLGN	hsa-miR-1273h-3p	97	0.846154
CLGN	hsa-miR-1279	83	0.846154
CLGN	hsa-miR-1287-3p	72	0.846154
CLGN	hsa-miR-1292-5p	75	0.846154
CLGN	hsa-miR-1295b-5p	97	0.825641
CLGN	hsa-miR-1296-5p	49	0.923077
CLGN	hsa-miR-1304-3p	97	1
CLGN	hsa-miR-1305	49	0.923077
CLGN	hsa-miR-1323	95	0.846154
CLGN	hsa-miR-134-3p	82	0.923077
CLGN	hsa-miR-135a-5p	82	0.923077
CLGN	hsa-miR-135b-5p	82	0.846154
CLGN	hsa-miR-136-5p	69	0.846154
CLGN	hsa-miR-143-3p	97	0.846154
CLGN	hsa-miR-143-5p	94	0.871795
CLGN	hsa-miR-146a-3p	84	0.846154
CLGN	hsa-miR-1825	78	0.923077
CLGN	hsa-miR-186-5p	96	0.846154
CLGN	hsa-miR-187-5p	89	1
CLGN	hsa-miR-188-5p	88	0.846154
CLGN	hsa-miR-190a-5p	88	0.846154
CLGN	hsa-miR-1915-3p	80	0.846154
CLGN	hsa-miR-194-3p	70	0.923077
CLGN	hsa-miR-196a-5p	96	0.923077
CLGN	hsa-miR-196b-5p	96	0.846154
CLGN	hsa-miR-199b-5p	89	0.884615
CLGN	hsa-miR-19b-1-5p	74	0.923077
CLGN	hsa-miR-19b-2-5p	77	0.923077
CLGN	hsa-miR-200a-5p	81	0.923077
CLGN	hsa-miR-202-3p	88	0.846154
CLGN	hsa-miR-205-5p	28	0.846154
CLGN	hsa-miR-2110	62	0.923077
CLGN	hsa-miR-2113	83	0.846154
CLGN	hsa-miR-216a-5p	91	0.923077
CLGN	hsa-miR-221-3p	99	0.923077
CLGN	hsa-miR-222-3p	98	0.846154
CLGN	hsa-miR-223-3p	95	0.846154
CLGN	hsa-miR-2276-5p	83	1
CLGN	hsa-miR-25-3p	68	0.948718
CLGN	hsa-miR-2681-5p	53	0.942308
CLGN	hsa-miR-2909	87	0.807692
CLGN	hsa-miR-297	56	1
CLGN	hsa-miR-298	77	0.846154
CLGN	hsa-miR-299-3p	96	0.942308
CLGN	hsa-miR-29a-3p	96	0.846154
CLGN	hsa-miR-29a-5p	85	0.846154
CLGN	hsa-miR-300	72	0.846154
CLGN	hsa-miR-31-5p	81	0.846154
CLGN	hsa-miR-3130-5p	85	0.948718
CLGN	hsa-miR-3145-5p	81	1
CLGN	hsa-miR-3157-5p	94	0.846154
CLGN	hsa-miR-3158-3p	86	0.923077
CLGN	hsa-miR-3159	98	0.846154
CLGN	hsa-miR-3161	94	0.846154
CLGN	hsa-miR-3173-3p	84	0.923077
CLGN	hsa-miR-3185	84	1
CLGN	hsa-miR-323b-3p	86	0.846154
CLGN	hsa-miR-329-5p	51	0.846154
CLGN	hsa-miR-335-3p	40	0.923077
CLGN	hsa-miR-3613-5p	88	0.826923
CLGN	hsa-miR-362-5p	99	0.923077
CLGN	hsa-miR-3622b-5p	64	1
CLGN	hsa-miR-363-3p	73	0.846154
CLGN	hsa-miR-3651	90	0.923077
CLGN	hsa-miR-3680-5p	93	0.923077
CLGN	hsa-miR-372-5p	34	0.846154
CLGN	hsa-miR-373-5p	24	0.923077
CLGN	hsa-miR-374b-3p	80	0.846154
CLGN	hsa-miR-380-3p	96	0.846154
CLGN	hsa-miR-3920	90	0.948718
CLGN	hsa-miR-3927-3p	85	0.846154
CLGN	hsa-miR-3927-5p	13	0.846154
CLGN	hsa-miR-3928-5p	80	0.846154
CLGN	hsa-miR-3944-5p	88	1
CLGN	hsa-miR-412-3p	78	0.846154
CLGN	hsa-miR-4273	47	1
CLGN	hsa-miR-4277	84	1
CLGN	hsa-miR-4286	88	0.846154
CLGN	hsa-miR-4321	81	0.846154
CLGN	hsa-miR-4428	85	0.846154
CLGN	hsa-miR-4433b-3p	95	0.897436
CLGN	hsa-miR-4446-3p	66	0.846154
CLGN	hsa-miR-4448	30	0.846154
CLGN	hsa-miR-4458	77	1
CLGN	hsa-miR-4482-5p	90	0.846154
CLGN	hsa-miR-449c-3p	89	0.897436
CLGN	hsa-miR-4510	88	0.923077
CLGN	hsa-miR-4647	73	0.961538
CLGN	hsa-miR-4653-3p	79	0.923077
CLGN	hsa-miR-4666a-3p	84	1
CLGN	hsa-miR-4667-5p	87	1
CLGN	hsa-miR-4673	88	0.923077
CLGN	hsa-miR-4677-5p	64	0.923077
CLGN	hsa-miR-4697-3p	71	1
CLGN	hsa-miR-4700-5p	91	0.846154
CLGN	hsa-miR-4717-3p	75	0.923077
CLGN	hsa-miR-4724-3p	95	0.923077
CLGN	hsa-miR-4725-3p	84	1
CLGN	hsa-miR-4726-3p	80	0.923077
CLGN	hsa-miR-4728-3p	95	0.846154
CLGN	hsa-miR-4738-3p	67	0.871795
CLGN	hsa-miR-4747-5p	81	0.846154
CLGN	hsa-miR-4766-3p	83	0.846154
CLGN	hsa-miR-4772-3p	64	0.846154
CLGN	hsa-miR-4795-3p	84	0.846154
CLGN	hsa-miR-4796-5p	77	0.846154
CLGN	hsa-miR-4799-3p	99	1
CLGN	hsa-miR-4801	88	0.884615
CLGN	hsa-miR-487a-5p	84	0.846154
CLGN	hsa-miR-487b-5p	90	0.923077
CLGN	hsa-miR-490-3p	78	0.846154
CLGN	hsa-miR-490-5p	65	0.846154
CLGN	hsa-miR-493-5p	91	0.846154
CLGN	hsa-miR-495-5p	97	0.923077
CLGN	hsa-miR-499a-3p	86	0.846154
CLGN	hsa-miR-5000-5p	74	0.846154
CLGN	hsa-miR-5003-5p	97	0.923077
CLGN	hsa-miR-501-5p	79	0.923077
CLGN	hsa-miR-5010-3p	79	1
CLGN	hsa-miR-5011-5p	56	0.846154
CLGN	hsa-miR-503-3p	68	1
CLGN	hsa-miR-5088-5p	70	0.923077
CLGN	hsa-miR-5092	82	0.923077
CLGN	hsa-miR-5093	91	0.923077
CLGN	hsa-miR-514a-5p	91	0.923077
CLGN	hsa-miR-514b-3p	99	1
CLGN	hsa-miR-5190	94	0.923077
CLGN	hsa-miR-5196-5p	78	0.846154
CLGN	hsa-miR-519d-5p	57	0.846154
CLGN	hsa-miR-520g-3p	44	1
CLGN	hsa-miR-520h	44	0.846154
CLGN	hsa-miR-524-5p	76	0.923077
CLGN	hsa-miR-548aa	95	0.846154
CLGN	hsa-miR-548as-3p	99	0.846154
CLGN	hsa-miR-548o-3p	93	0.846154
CLGN	hsa-miR-548t-3p	95	0.846154
CLGN	hsa-miR-5579-5p	94	0.923077
CLGN	hsa-miR-5580-3p	92	1
CLGN	hsa-miR-5585-3p	82	0.846154
CLGN	hsa-miR-5693	89	0.923077
CLGN	hsa-miR-584-3p	71	0.923077
CLGN	hsa-miR-589-3p	94	0.846154
CLGN	hsa-miR-595	55	0.846154
CLGN	hsa-miR-607	69	0.923077
CLGN	hsa-miR-6073	84	1
CLGN	hsa-miR-6080	68	0.846154
CLGN	hsa-miR-6088	97	0.846154
CLGN	hsa-miR-610	66	0.846154
CLGN	hsa-miR-6127	86	0.953846
CLGN	hsa-miR-6130	90	0.846154
CLGN	hsa-miR-6133	90	0.846154
CLGN	hsa-miR-617	85	0.846154
CLGN	hsa-miR-630	85	1
CLGN	hsa-miR-633	44	0.846154
CLGN	hsa-miR-642a-3p	91	0.846154
CLGN	hsa-miR-642a-5p	87	1
CLGN	hsa-miR-642b-3p	91	0.846154
CLGN	hsa-miR-643	89	0.923077
CLGN	hsa-miR-6504-3p	37	1
CLGN	hsa-miR-6507-5p	95	1
CLGN	hsa-miR-6513-3p	58	0.923077
CLGN	hsa-miR-6514-5p	94	1
CLGN	hsa-miR-6515-3p	77	0.846154
CLGN	hsa-miR-654-3p	99	0.923077
CLGN	hsa-miR-656-3p	82	0.846154
CLGN	hsa-miR-664a-3p	33	0.923077
CLGN	hsa-miR-670-3p	96	0.923077
CLGN	hsa-miR-6715a-3p	94	0.846154
CLGN	hsa-miR-6736-3p	86	0.923077
CLGN	hsa-miR-6739-3p	96	1
CLGN	hsa-miR-6740-5p	52	0.953846
CLGN	hsa-miR-6748-5p	69	0.820513
CLGN	hsa-miR-675-3p	96	0.846154
CLGN	hsa-miR-6750-3p	96	0.846154
CLGN	hsa-miR-6759-5p	95	1
CLGN	hsa-miR-6760-3p	80	1
CLGN	hsa-miR-6760-5p	86	0.846154
CLGN	hsa-miR-6764-5p	77	0.807692
CLGN	hsa-miR-6777-3p	91	0.923077
CLGN	hsa-miR-6778-3p	96	0.923077
CLGN	hsa-miR-6780a-3p	99	0.820513
CLGN	hsa-miR-6792-5p	87	0.846154
CLGN	hsa-miR-6793-5p	74	0.923077
CLGN	hsa-miR-6794-3p	97	0.846154
CLGN	hsa-miR-6806-3p	84	0.923077
CLGN	hsa-miR-6815-3p	63	1
CLGN	hsa-miR-6826-5p	82	0.846154
CLGN	hsa-miR-6831-5p	81	0.830769
CLGN	hsa-miR-6835-3p	82	0.846154
CLGN	hsa-miR-6837-3p	90	0.807692
CLGN	hsa-miR-6840-3p	83	0.923077
CLGN	hsa-miR-6843-3p	85	0.846154
CLGN	hsa-miR-6847-3p	91	0.807692
CLGN	hsa-miR-6848-3p	87	0.820513
CLGN	hsa-miR-6856-5p	92	0.846154
CLGN	hsa-miR-6866-3p	84	0.846154
CLGN	hsa-miR-6868-3p	24	0.923077
CLGN	hsa-miR-6868-5p	82	1
CLGN	hsa-miR-6870-3p	76	0.846154
CLGN	hsa-miR-6871-5p	72	1
CLGN	hsa-miR-6873-5p	76	0.846154
CLGN	hsa-miR-6874-3p	95	0.846154
CLGN	hsa-miR-6878-5p	78	0.846154
CLGN	hsa-miR-6881-3p	92	1
CLGN	hsa-miR-6881-5p	73	0.846154
CLGN	hsa-miR-6890-5p	94	1
CLGN	hsa-miR-6891-5p	72	0.923077
CLGN	hsa-miR-6892-3p	98	0.923077
CLGN	hsa-miR-7-1-3p	72	0.846154
CLGN	hsa-miR-7-2-3p	72	0.923077
CLGN	hsa-miR-7109-3p	90	1
CLGN	hsa-miR-7111-3p	66	0.948718
CLGN	hsa-miR-7114-5p	74	1
CLGN	hsa-miR-7158-5p	88	0.923077
CLGN	hsa-miR-7162-5p	80	0.923077
CLGN	hsa-miR-758-3p	86	0.923077
CLGN	hsa-miR-7844-5p	94	1
CLGN	hsa-miR-7977	33	0.923077
CLGN	hsa-miR-8060	92	0.846154
CLGN	hsa-miR-8063	77	0.923077
CLGN	hsa-miR-8075	87	1
CLGN	hsa-miR-8079	70	0.871795
CLGN	hsa-miR-8081	93	0.923077
CLGN	hsa-miR-8089	87	0.923077
CLGN	hsa-miR-885-3p	83	0.846154
CLGN	hsa-miR-892a	97	0.923077
CLGN	hsa-miR-92a-3p	50	0.846154
CLGN	hsa-miR-92b-3p	40	0.923077
CLGN	hsa-miR-935	74	1
CLGN	hsa-miR-937-5p	79	0.846154
CLGN	hsa-miR-95-5p	N/A	0.923077
CLGN	hsa-miR-98-5p	79	0.846154
